# Supplementary material for: Bone Mineral Density and Trabecular Bone Score Changes throughout Menopause in Women with HIV
Source: Viruses. 2023 Dec 1;15(12):2375. doi: 10.3390/v15122375 (PMC10747369; doi:10.3390/v15122375)
Supplement: Supplementary file 1 [file viruses-15-02375-s001.zip]

Archive with 1 entries (1 files):
- viruses-2423227-supplementary.pdf
